# Supplementary material for: Blood Endothelial-Cell Extracellular Vesicles as Potential Biomarkers for the Selection of Plasma in COVID-19 Convalescent Plasma Therapy
Source: Cells. 2022 Oct 4;11(19):3122. doi: 10.3390/cells11193122 (PMC9563445; doi:10.3390/cells11193122)
Supplement: Supplementary file 1 [file cells-11-03122-s001.zip]

Archive with 1 entries (1 files):
- cells-1904713-supplementary.pdf
